# Supplementary material for: Heteroresistance to clarithromycin and metronidazole in patients with a Helicobacter pylori infection: a systematic review and meta-analysis
Source: Ann Clin Microbiol Antimicrob. 2022 May 20;21:19. doi: 10.1186/s12941-022-00509-3 (PMC9123761; doi:10.1186/s12941-022-00509-3)
Supplement: Supplementary file 1 — Additional file 1. Summary of included studies. [file 12941_2022_509_MOESM1_ESM.xlsx]

## Sheet: Sheet1
	Author	Year	Country	Continent	Study period	Number of Patients	Sex (male/female)	Age(mean,range)	Pediatrics vs. Adults	Type of samples	Biopsy site	Number of positive patients	Heteroresistance detection	MTZ_R	MTZ Heteroresistance	CLR_R	CLR Heteroresistance	Definition of heteroresistance
1	Kocsmár et al.	2020	Hungary	Europe	2005-2017	305	female:175 male:130	54.66 [SD: ±14.88]	A	biopsy	Antrum , corpus	305	rRNA‐targeted Cla‐resistance FISH test	NA	NA	35	38	Presence of WT and resistance variant in the same sample
2	Güven et al.	2019	Turkey	Middle East	December 2016 and April 2018	93	68 (73.1%) girls and 25 (26.9%) boys	15 ± 2.62 (range 6‐17) years	P	gastric biopsy	antrum	93	HelicoDR test	NA	NA	22	12	Heterogeneous genotype (WT and mutation)
3	Farzi et al.	2019	Iran	Middle East	May 2014 to February 2015	40	20 male and 20 female	10 and 70 years (mean age, 40–50 years)	P and A	gastric biopsy	antrum and corpus	40	Sequencing of 23S rDNA	NA	NA	7	7	Difference in susceptibility patterns between two biopsy sites
4	Arévalo-Jaimes et al.	2019	Colombia	South America	June 2014 to August 2016	63	37 females and 26 males	mean age of 50 ± 16.4 years	A	gastric biopsy	antrum and corpus	63	Sequencing of 23S rDNA	NA	NA	19	5	Difference in susceptibility patterns between two biopsy sites
5	Sun et al.	2018	China	Asia	NA	49	female:15 male:34	27 to 76	A	gastric mucosal brushing samples	Corpus , antrum	49	droplet digital PCR gastric samples	NA	NA	11	13	Presence of WT and resistance variant in the same sample
6	Mascellino et al.	2018	Italy	Europe	NA	40	female:33 male:7	mean age 56	A	biopsy	Antrum , corpus	40 (30)	E-test, Real-Time PCR	15	1	15	4	Difference in susceptibility patterns between two biopsy sites
7	Navarro-Jarabo et al.	2015	Spain	Europe	June 2010-June 2012	401	male:193 female:208	18–80 years	A	gastric	Antrum , corpus	401	Genotype HelicoDR test	NA	NA	35	37	Presence of WT and resistance variant in the same sample
8	Kao et al.	2014	Taiwan	Asia	NA	412	NA	NA	NA	biopsy	gastric mucosal	412	E-test	NA	16	NA	1	Difference in susceptibility patterns between two strains from the same patient
9	Matteo et al.	2006	Argentina	South America	NA	42	NA	NA	NA	biopsy	antrum , corpus	42	Agar dilution method	6	8	NA	NA	Difference in susceptibility patterns between two biopsy sites or between bipsies from the same site
10	Raymond et al.	2005	France	Europe	January 2003-December 2003	28	NA	children:10.5±4.3 adult:45±7.2	P and A	biopsy	gastric antral	28	E-test	22	14	13	3	Presence of susceptible and resistant colonies from one biopsy
11	Lee et al.	2005	South Korea	Asia	NA	21	female: 4 male:17	mean age 52	A	biopsy	antrum , body	21	Agar dilution method	4	12	2	5	Difference in susceptibility patterns between two biopsy sites
12	Kim et al.	2003	South Korea	Asia	NA	220	NA	NA	NA	biopsy	antrum , corpus	220	Agar dilution method	72	28	7	6	Difference in susceptibility patterns between two biopsy sites
13	Aguilera-Correa et al.	2017	Spain	Europe	NA	136	NA	less than 18	P	biopsy	gastric	111	HelicoDR test	NA	NA	53	11	Heterogeneous genotype (WT and mutation)
14	Mansour et al.	2016	Tunisia, France	Europe and Africa	NA	42	Tunis(M:13,F:8)-France(M:11,F:10)	Tunis(Mean age:52.8)-France(Mean age:54.5)	A	biopsy	antrum	42	E-test	21	7	12	6	Different resistance profiles among different isolates from single patient
15	Weel et al.	1996	The Netherlands	Europe	NA	156	NA	NA	A	biopsy	antrum, corpus	156	Disk diffusion test , E-test	37	52	NA	NA	Colonies within zones of inhibition
16	Ayala et al.	2011	Mexico	North America	January 2002-December 2004	460	Female (n=58)Male (n=32)	NA	P and A	biopsy	antrum , corpus	90	E-test	47	17	4	5	Difference in susceptibility patterns between two biopsy sites
17	Masuda et al.	2003	Japan	Asia	1999-2000	65	male/female ratio was 45/20	56.8 (range 21–79).	A	gastric mucosa biopsies	antrum, corpus, twice	65	PCR-single strand conformation polymorphism, sequencing	NA	NA	5	11	Difference in susceptibility patterns between two biopsy sites
18	Rimbara et al.	2005	Japan	Asia	1995-2001	692	469 male and 223 female;	51.0 ± 12.1 years -range (12–77 years)	P and A	gastric biopsy	antrum and corpus	542 (541)	Agar dilution	4	4	39	25	Difference in susceptibility patterns between two biopsy sites
19	Norazah et al.	2009	Malaysia	Asia	September 2004-September 2007	777	11 males and 11 females	NA	A	biopsy	antrum, corpus	22	E-test	6	6	0	1	Difference in susceptibility patterns between two biopsy sites
20	van der Ende et al.	2001	Netherlands	Europe	1997, 1998	976	NA	NA	NA	gastric biopsy	Antrum and corpus	976	E-test	NA	NA	45	6	Colonies within zones of inhibition
21	Marzio et al.	2011	Italy	Europe	NA	162	Male (31,35) , Female (45, 37)	50 (19-78), 49 (18-75)	A	mucosal biopsy	antrum,fundus,	68	Agar dilution	NA	NA	12	15	Difference in susceptibility patterns between two biopsy sites
22	Selgrad et al.	2014	Germany	Europe	January 2010-October 2012	66	16 male and 50 females	52.54 ± 14.50 years	NA	gastric biopsy	antrum and corpus	66	E-test	30	4	27	2	Difference in susceptibility patterns between two biopsy sites
														264	169	363	208
